# Supplementary material for: How Can We Find Out What Indigenous Children and Their Families Need to Manage Weight? Lessons from Formative Nutrition Intervention Research with First Australians
Source: Nutrients. 2023 Dec 1;15(23):4982. doi: 10.3390/nu15234982 (PMC10708399; doi:10.3390/nu15234982)
Supplement: Supplementary file 1 [file nutrients-15-04982-s001.zip]

Archive with 1 entries (1 files):
- nutrients-2706439-supplementary.pdf
